# Supplementary material for: The Xanthine Oxidase Inhibitor Febuxostat Suppresses Adipogenesis and Activates Nrf2
Source: Antioxidants (Basel). 2023 Jan 5;12(1):133. doi: 10.3390/antiox12010133 (PMC9854541; doi:10.3390/antiox12010133)
Supplement: Supplementary file 1 [file antioxidants-12-00133-s001.zip]

Archive with 1 entries (1 files):
- antioxidants-2141382-supplementary.pdf
